# Supplementary material for: Recent wetting trend over Taklamakan and Gobi Desert dominated by internal variability
Source: Nat Commun. 2024 May 23;15:4379. doi: 10.1038/s41467-024-48743-x (PMC11116515; doi:10.1038/s41467-024-48743-x)
Supplement: Supplementary file 4 — Source Data [file 41467_2024_48743_MOESM4_ESM.zip]

Archive with 247 entries (240 files):
- Source_Data_File/
- Source_Data_File/.DS_Store
- __MACOSX/
- __MACOSX/Source_Data_File/
- __MACOSX/Source_Data_File/._.DS_Store
- Source_Data_File/figdata_info.txt
- __MACOSX/Source_Data_File/._figdata_info.txt
- Source_Data_File/SI/
- Source_Data_File/SI/figS9d.V.nc
- __MACOSX/Source_Data_File/SI/
- __MACOSX/Source_Data_File/SI/._figS9d.V.nc
- Source_Data_File/SI/figS5.EOF2.nc
- __MACOSX/Source_Data_File/SI/._figS5.EOF2.nc
- Source_Data_File/SI/figS2a.CPC.nc
- __MACOSX/Source_Data_File/SI/._figS2a.CPC.nc
- Source_Data_File/SI/figS1i.nc
- __MACOSX/Source_Data_File/SI/._figS1i.nc
- Source_Data_File/SI/figS9g.U.nc
- __MACOSX/Source_Data_File/SI/._figS9g.U.nc
- Source_Data_File/SI/figS9h.V.nc
- __MACOSX/Source_Data_File/SI/._figS9h.V.nc
- Source_Data_File/SI/figS7b.KDE.nc
- __MACOSX/Source_Data_File/SI/._figS7b.KDE.nc
- Source_Data_File/SI/figS9g.MFD.nc
- __MACOSX/Source_Data_File/SI/._figS9g.MFD.nc
- Source_Data_File/SI/figS1h.nc
- __MACOSX/Source_Data_File/SI/._figS1h.nc
- Source_Data_File/SI/figS7b.BIN.nc
- __MACOSX/Source_Data_File/SI/._figS7b.BIN.nc
- Source_Data_File/SI/figS5.PC2.nc
- __MACOSX/Source_Data_File/SI/._figS5.PC2.nc
- Source_Data_File/SI/figS2h.nAMIP.nc
- __MACOSX/Source_Data_File/SI/._figS2h.nAMIP.nc
- Source_Data_File/SI/figS9i.MFD.nc
- __MACOSX/Source_Data_File/SI/._figS9i.MFD.nc
- Source_Data_File/SI/figS9f.U.nc
- __MACOSX/Source_Data_File/SI/._figS9f.U.nc
- Source_Data_File/SI/figS9i.V.nc
- __MACOSX/Source_Data_File/SI/._figS9i.V.nc
- Source_Data_File/SI/figS9e.MFD.nc
- __MACOSX/Source_Data_File/SI/._figS9e.MFD.nc
- Source_Data_File/SI/figS9e.V.nc
- __MACOSX/Source_Data_File/SI/._figS9e.V.nc
- Source_Data_File/SI/figS2f.iCMIP.nc
- __MACOSX/Source_Data_File/SI/._figS2f.iCMIP.nc
- Source_Data_File/SI/figS10a.nc
- __MACOSX/Source_Data_File/SI/._figS10a.nc
- Source_Data_File/SI/figS9a.MFD.nc
- __MACOSX/Source_Data_File/SI/._figS9a.MFD.nc
- Source_Data_File/SI/figS6.EKE.nc
- __MACOSX/Source_Data_File/SI/._figS6.EKE.nc
- Source_Data_File/SI/figS9a.U.nc
- __MACOSX/Source_Data_File/SI/._figS9a.U.nc
- Source_Data_File/SI/figS8a.nc
- __MACOSX/Source_Data_File/SI/._figS8a.nc
- Source_Data_File/SI/figS1g.nc
- __MACOSX/Source_Data_File/SI/._figS1g.nc
- Source_Data_File/SI/figS9b.V.nc
- __MACOSX/Source_Data_File/SI/._figS9b.V.nc
- Source_Data_File/SI/figS1c.nc
- __MACOSX/Source_Data_File/SI/._figS1c.nc
- Source_Data_File/SI/figS4b.nc
- __MACOSX/Source_Data_File/SI/._figS4b.nc
- Source_Data_File/SI/figS8e.nc
- __MACOSX/Source_Data_File/SI/._figS8e.nc
- Source_Data_File/SI/figS6.EOF2.nc
- __MACOSX/Source_Data_File/SI/._figS6.EOF2.nc
- Source_Data_File/SI/figS1b.nc
- __MACOSX/Source_Data_File/SI/._figS1b.nc
- Source_Data_File/SI/figS8d.nc
- __MACOSX/Source_Data_File/SI/._figS8d.nc
- Source_Data_File/SI/figS6.PC1.nc
- __MACOSX/Source_Data_File/SI/._figS6.PC1.nc
- Source_Data_File/SI/figS9c.V.nc
- __MACOSX/Source_Data_File/SI/._figS9c.V.nc
- Source_Data_File/SI/figS2b.CMIP1.nc
- __MACOSX/Source_Data_File/SI/._figS2b.CMIP1.nc
- Source_Data_File/SI/figS9c.MFD.nc
- __MACOSX/Source_Data_File/SI/._figS9c.MFD.nc
- Source_Data_File/SI/figS1f.nc
- __MACOSX/Source_Data_File/SI/._figS1f.nc
- Source_Data_File/SI/figS3c.GFDL.nc
- __MACOSX/Source_Data_File/SI/._figS3c.GFDL.nc
- Source_Data_File/SI/figS9f.MFD.nc
- __MACOSX/Source_Data_File/SI/._figS9f.MFD.nc
- Source_Data_File/SI/figS7c.KDE.nc
- __MACOSX/Source_Data_File/SI/._figS7c.KDE.nc
- Source_Data_File/SI/figS1a.nc
- __MACOSX/Source_Data_File/SI/._figS1a.nc
- Source_Data_File/SI/figS8g.nc
- __MACOSX/Source_Data_File/SI/._figS8g.nc
- Source_Data_File/SI/figS6.PC2.nc
- __MACOSX/Source_Data_File/SI/._figS6.PC2.nc
- Source_Data_File/SI/figS2e.CMIP.nc
- __MACOSX/Source_Data_File/SI/._figS2e.CMIP.nc
- Source_Data_File/SI/figS9c.U.nc
- __MACOSX/Source_Data_File/SI/._figS9c.U.nc
- Source_Data_File/SI/figS7a.BIN.nc
- __MACOSX/Source_Data_File/SI/._figS7a.BIN.nc
- Source_Data_File/SI/figS10c.nc
- __MACOSX/Source_Data_File/SI/._figS10c.nc
- Source_Data_File/SI/figS2c.CMIP2.nc
- __MACOSX/Source_Data_File/SI/._figS2c.CMIP2.nc
- Source_Data_File/SI/figS8c.nc
- __MACOSX/Source_Data_File/SI/._figS8c.nc
- Source_Data_File/SI/figS1e.nc
- __MACOSX/Source_Data_File/SI/._figS1e.nc
- Source_Data_File/SI/figS3a.nc
- __MACOSX/Source_Data_File/SI/._figS3a.nc
- Source_Data_File/SI/figS10b.nc
- __MACOSX/Source_Data_File/SI/._figS10b.nc
- Source_Data_File/SI/figS9a.V.nc
- __MACOSX/Source_Data_File/SI/._figS9a.V.nc
- Source_Data_File/SI/figS8b.nc
- __MACOSX/Source_Data_File/SI/._figS8b.nc
- Source_Data_File/SI/figS1d.nc
- __MACOSX/Source_Data_File/SI/._figS1d.nc
- Source_Data_File/SI/figS3b.GFDL.nc
- __MACOSX/Source_Data_File/SI/._figS3b.GFDL.nc
- Source_Data_File/SI/figS9h.MFD.nc
- __MACOSX/Source_Data_File/SI/._figS9h.MFD.nc
- Source_Data_File/SI/figS9b.U.nc
- __MACOSX/Source_Data_File/SI/._figS9b.U.nc
- Source_Data_File/SI/figS9d.MFD.nc
- __MACOSX/Source_Data_File/SI/._figS9d.MFD.nc
- Source_Data_File/SI/figS7a.KDE.nc
- __MACOSX/Source_Data_File/SI/._figS7a.KDE.nc
- Source_Data_File/SI/figS4a.nc
- __MACOSX/Source_Data_File/SI/._figS4a.nc
- Source_Data_File/SI/figS8f.nc
- __MACOSX/Source_Data_File/SI/._figS8f.nc
- Source_Data_File/SI/figS7c.BIN.nc
- __MACOSX/Source_Data_File/SI/._figS7c.BIN.nc
- Source_Data_File/SI/figS6.EOF1.nc
- __MACOSX/Source_Data_File/SI/._figS6.EOF1.nc
- Source_Data_File/SI/figS2d.CMIP3.nc
- __MACOSX/Source_Data_File/SI/._figS2d.CMIP3.nc
- Source_Data_File/SI/figS3c.CMIP6.nc
- __MACOSX/Source_Data_File/SI/._figS3c.CMIP6.nc
- Source_Data_File/SI/figS3b.CMIP6.nc
- __MACOSX/Source_Data_File/SI/._figS3b.CMIP6.nc
- Source_Data_File/SI/figS5.PC1.nc
- __MACOSX/Source_Data_File/SI/._figS5.PC1.nc
- Source_Data_File/SI/figS2a.GHCN.nc
- __MACOSX/Source_Data_File/SI/._figS2a.GHCN.nc
- Source_Data_File/SI/figS9f.V.nc
- __MACOSX/Source_Data_File/SI/._figS9f.V.nc
- Source_Data_File/SI/figS9i.U.nc
- __MACOSX/Source_Data_File/SI/._figS9i.U.nc
- Source_Data_File/SI/figS8i.nc
- __MACOSX/Source_Data_File/SI/._figS8i.nc
- Source_Data_File/SI/figS9e.U.nc
- __MACOSX/Source_Data_File/SI/._figS9e.U.nc
- Source_Data_File/SI/figS8h.nc
- __MACOSX/Source_Data_File/SI/._figS8h.nc
- Source_Data_File/SI/figS9d.U.nc
- __MACOSX/Source_Data_File/SI/._figS9d.U.nc
- Source_Data_File/SI/figS5.EOF1.nc
- __MACOSX/Source_Data_File/SI/._figS5.EOF1.nc
- Source_Data_File/SI/figS5.EKE.nc
- __MACOSX/Source_Data_File/SI/._figS5.EKE.nc
- Source_Data_File/SI/figS9b.MFD.nc
- __MACOSX/Source_Data_File/SI/._figS9b.MFD.nc
- Source_Data_File/SI/figS2g.AMIP.nc
- __MACOSX/Source_Data_File/SI/._figS2g.AMIP.nc
- Source_Data_File/SI/figS9g.V.nc
- __MACOSX/Source_Data_File/SI/._figS9g.V.nc
- Source_Data_File/SI/figS9h.U.nc
- __MACOSX/Source_Data_File/SI/._figS9h.U.nc
- __MACOSX/Source_Data_File/._SI
- Source_Data_File/Main/
- Source_Data_File/Main/fig5l.nc
- __MACOSX/Source_Data_File/Main/
- __MACOSX/Source_Data_File/Main/._fig5l.nc
- Source_Data_File/Main/fig3a.kde.5yr.nc
- __MACOSX/Source_Data_File/Main/._fig3a.kde.5yr.nc
- Source_Data_File/Main/fig3b.pr.CPC.nc
- __MACOSX/Source_Data_File/Main/._fig3b.pr.CPC.nc
- Source_Data_File/Main/fig5h.nc
- __MACOSX/Source_Data_File/Main/._fig5h.nc
- Source_Data_File/Main/fig5i.nc
- __MACOSX/Source_Data_File/Main/._fig5i.nc
- Source_Data_File/Main/fig5f.nc
- __MACOSX/Source_Data_File/Main/._fig5f.nc
- Source_Data_File/Main/fig3c.pr.CPC.nc
- __MACOSX/Source_Data_File/Main/._fig3c.pr.CPC.nc
- Source_Data_File/Main/fig4b.nc
- __MACOSX/Source_Data_File/Main/._fig4b.nc
- Source_Data_File/Main/fig4f.U.nc
- __MACOSX/Source_Data_File/Main/._fig4f.U.nc
- Source_Data_File/Main/fig5b.nc
- __MACOSX/Source_Data_File/Main/._fig5b.nc
- Source_Data_File/Main/fig5c.nc
- __MACOSX/Source_Data_File/Main/._fig5c.nc
- Source_Data_File/Main/fig3a.kde.10yr.nc
- __MACOSX/Source_Data_File/Main/._fig3a.kde.10yr.nc
- Source_Data_File/Main/fig2b.nc
- __MACOSX/Source_Data_File/Main/._fig2b.nc
- Source_Data_File/Main/fig5g.nc
- __MACOSX/Source_Data_File/Main/._fig5g.nc
- Source_Data_File/Main/fig3a.obs.nc
- __MACOSX/Source_Data_File/Main/._fig3a.obs.nc
- Source_Data_File/Main/fig4f.GPH.nc
- __MACOSX/Source_Data_File/Main/._fig4f.GPH.nc
- Source_Data_File/Main/fig1a.pr.CPC.nc
- __MACOSX/Source_Data_File/Main/._fig1a.pr.CPC.nc
- Source_Data_File/Main/fig2a.nc
- __MACOSX/Source_Data_File/Main/._fig2a.nc
- Source_Data_File/Main/fig5d.nc
- __MACOSX/Source_Data_File/Main/._fig5d.nc
- Source_Data_File/Main/fig1b.pr.trend.nc
- __MACOSX/Source_Data_File/Main/._fig1b.pr.trend.nc
- Source_Data_File/Main/fig5e.nc
- __MACOSX/Source_Data_File/Main/._fig5e.nc
- Source_Data_File/Main/fig3a.bin.5yr.nc
- __MACOSX/Source_Data_File/Main/._fig3a.bin.5yr.nc
- Source_Data_File/Main/fig4e.EKE.nc
- __MACOSX/Source_Data_File/Main/._fig4e.EKE.nc
- Source_Data_File/Main/fig4f.V.nc
- __MACOSX/Source_Data_File/Main/._fig4f.V.nc
- Source_Data_File/Main/fig4a.nc
- __MACOSX/Source_Data_File/Main/._fig4a.nc
- Source_Data_File/Main/fig5a.nc
- __MACOSX/Source_Data_File/Main/._fig5a.nc
- Source_Data_File/Main/fig4c.CORR.nc
- __MACOSX/Source_Data_File/Main/._fig4c.CORR.nc
- Source_Data_File/Main/fig3a.bin.10yr.nc
- __MACOSX/Source_Data_File/Main/._fig3a.bin.10yr.nc
- Source_Data_File/Main/fig5j.nc
- __MACOSX/Source_Data_File/Main/._fig5j.nc
- Source_Data_File/Main/fig1b.pr.ltm.nc
- __MACOSX/Source_Data_File/Main/._fig1b.pr.ltm.nc
- Source_Data_File/Main/fig4d.pr.nc
- __MACOSX/Source_Data_File/Main/._fig4d.pr.nc
- Source_Data_File/Main/fig3b.pr.analogue.nc
- __MACOSX/Source_Data_File/Main/._fig3b.pr.analogue.nc
- Source_Data_File/Main/fig1a.terrain.nc
- __MACOSX/Source_Data_File/Main/._fig1a.terrain.nc
- Source_Data_File/Main/fig3c.pr.analogue.nc
- __MACOSX/Source_Data_File/Main/._fig3c.pr.analogue.nc
- Source_Data_File/Main/fig4c.EKE.nc
- __MACOSX/Source_Data_File/Main/._fig4c.EKE.nc
- Source_Data_File/Main/fig1a.pr.GHCN.nc
- __MACOSX/Source_Data_File/Main/._fig1a.pr.GHCN.nc
- Source_Data_File/Main/fig5k.nc
- __MACOSX/Source_Data_File/Main/._fig5k.nc
- __MACOSX/Source_Data_File/._Main
