# Supplementary material for: Recent wetting trend over Taklamakan and Gobi Desert dominated by internal variability
Source: Nat Commun. 2024 May 23;15:4379. doi: 10.1038/s41467-024-48743-x (PMC11116515; doi:10.1038/s41467-024-48743-x)
Supplement: Supplementary file 4 — Source Data [file 41467_2024_48743_MOESM4_ESM.zip › Source_Data_File/figdata_info.txt]

figdata_info.txt
├── Main
│   ├── fig1a.pr.CPC.nc
│   ├── fig1a.pr.GHCN.nc
│   ├── fig1a.terrain.nc
│   ├── fig1b.pr.ltm.nc
│   ├── fig1b.pr.trend.nc
│   ├── fig2a.nc
│   ├── fig2b.nc
│   ├── fig3a.bin.10yr.nc
│   ├── fig3a.bin.5yr.nc
│   ├── fig3a.kde.10yr.nc
│   ├── fig3a.kde.5yr.nc
│   ├── fig3a.obs.nc
│   ├── fig3b.pr.analogue.nc
│   ├── fig3b.pr.CPC.nc
│   ├── fig3c.pr.analogue.nc
│   ├── fig3c.pr.CPC.nc
│   ├── fig4a.nc
│   ├── fig4b.nc
│   ├── fig4c.CORR.nc
│   ├── fig4c.EKE.nc
│   ├── fig4d.pr.nc
│   ├── fig4e.EKE.nc
│   ├── fig4f.GPH.nc
│   ├── fig4f.U.nc
│   ├── fig4f.V.nc
│   ├── fig5a.nc
│   ├── fig5b.nc
│   ├── fig5c.nc
│   ├── fig5d.nc
│   ├── fig5e.nc
│   ├── fig5f.nc
│   ├── fig5g.nc
│   ├── fig5h.nc
│   ├── fig5i.nc
│   ├── fig5j.nc
│   ├── fig5k.nc
│   └── fig5l.nc
└── SI
    ├── figS10a.nc
    ├── figS10b.nc
    ├── figS10c.nc
    ├── figS1a.nc
    ├── figS1b.nc
    ├── figS1c.nc
    ├── figS1d.nc
    ├── figS1e.nc
    ├── figS1f.nc
    ├── figS1g.nc
    ├── figS1h.nc
    ├── figS1i.nc
    ├── figS2a.CPC.nc
    ├── figS2a.GHCN.nc
    ├── figS2b.CMIP1.nc
    ├── figS2c.CMIP2.nc
    ├── figS2d.CMIP3.nc
    ├── figS2e.CMIP.nc
    ├── figS2f.iCMIP.nc
    ├── figS2g.AMIP.nc
    ├── figS2h.nAMIP.nc
    ├── figS3a.nc
    ├── figS3b.CMIP6.nc
    ├── figS3b.GFDL.nc
    ├── figS3c.CMIP6.nc
    ├── figS3c.GFDL.nc
    ├── figS4a.nc
    ├── figS4b.nc
    ├── figS5.EKE.nc
    ├── figS5.EOF1.nc
    ├── figS5.EOF2.nc
    ├── figS5.PC1.nc
    ├── figS5.PC2.nc
    ├── figS6.EKE.nc
    ├── figS6.EOF1.nc
    ├── figS6.EOF2.nc
    ├── figS6.PC1.nc
    ├── figS6.PC2.nc
    ├── figS7a.BIN.nc
    ├── figS7a.KDE.nc
    ├── figS7b.BIN.nc
    ├── figS7b.KDE.nc
    ├── figS7c.BIN.nc
    ├── figS7c.KDE.nc
    ├── figS8a.nc
    ├── figS8b.nc
    ├── figS8c.nc
    ├── figS8d.nc
    ├── figS8e.nc
    ├── figS8f.nc
    ├── figS8g.nc
    ├── figS8h.nc
    ├── figS8i.nc
    ├── figS9a.MFD.nc
    ├── figS9a.U.nc
    ├── figS9a.V.nc
    ├── figS9b.MFD.nc
    ├── figS9b.U.nc
    ├── figS9b.V.nc
    ├── figS9c.MFD.nc
    ├── figS9c.U.nc
    ├── figS9c.V.nc
    ├── figS9d.MFD.nc
    ├── figS9d.U.nc
    ├── figS9d.V.nc
    ├── figS9e.MFD.nc
    ├── figS9e.U.nc
    ├── figS9e.V.nc
    ├── figS9f.MFD.nc
    ├── figS9f.U.nc
    ├── figS9f.V.nc
    ├── figS9g.MFD.nc
    ├── figS9g.U.nc
    ├── figS9g.V.nc
    ├── figS9h.MFD.nc
    ├── figS9h.U.nc
    ├── figS9h.V.nc
    ├── figS9i.MFD.nc
    ├── figS9i.U.nc
    └── figS9i.V.nc
